# Supplementary material for: Flexible Electrode Based on PES/GO Mixed Matrix Woven Membrane for Efficient Photoelectrochemical Water Splitting Application
Source: Membranes (Basel). 2023 Jul 8;13(7):653. doi: 10.3390/membranes13070653 (PMC10384634; doi:10.3390/membranes13070653)
Supplement: Supplementary file 1 [file membranes-13-00653-s001.zip]

Archive with 1 entries (1 files):
- membranes-2343942-supplementary.pdf
